# Supplementary material for: Characteristics of duplicated gene expression and DNA methylation regulation in different tissues of allopolyploid Brassica napus
Source: BMC Plant Biol. 2024 Jun 8;24:518. doi: 10.1186/s12870-024-05245-8 (PMC11162574; doi:10.1186/s12870-024-05245-8)
Supplement: Supplementary file 1 — Supplementary Material 1 [file 12870_2024_5245_MOESM1_ESM.xlsx]

## Sheet: Sheet1
Table S1. The most enriched GO term of differentially expressed genes with differential methylation in stems
Term	Observed	Class	Name
GO:0010150	13	biological_process	leaf senescence
GO:0018298	16	biological_process	protein-chromophore linkage
GO:0010200	14	biological_process	response to chitin
GO:0004497	54	molecular_function	monooxygenase activity
GO:0005261	3	molecular_function	cation channel activity
GO:0019253	5	biological_process	reductive pentose-phosphate cycle
GO:0016168	14	molecular_function	chlorophyll binding
GO:0015979	25	biological_process	photosynthesis
GO:0051262	3	biological_process	protein tetramerization
GO:0009522	15	cellular_component	photosystem I
GO:0008152	66	biological_process	metabolic process
GO:0004805	6	molecular_function	trehalose-phosphatase activity
GO:0010119	6	biological_process	regulation of stomatal movement
GO:0019419	4	biological_process	sulfate reduction
GO:0047334	4	molecular_function	diphosphate-fructose-6-phosphate 1-phosphotransferase activity
GO:0055046	4	biological_process	microgametogenesis
GO:0009409	22	biological_process	response to cold
GO:0015919	3	biological_process	peroxisomal membrane transport
GO:0052747	3	molecular_function	sinapyl alcohol dehydrogenase activity
GO:0009765	10	biological_process	photosynthesis, light harvesting
GO:0009523	13	cellular_component	photosystem II
GO:0006950	23	biological_process	response to stress
GO:0004674	106	molecular_function	protein serine/threonine kinase activity
GO:0005524	412	molecular_function	ATP binding
GO:0005227	3	molecular_function	calcium activated cation channel activity
GO:0071474	3	biological_process	cellular hyperosmotic response
GO:0072593	3	biological_process	reactive oxygen species metabolic process
GO:0090279	3	biological_process	regulation of calcium ion import
GO:0045116	5	biological_process	protein neddylation
GO:0009694	4	biological_process	jasmonic acid metabolic process
GO:0008375	1	molecular_function	acetylglucosaminyltransferase activity
GO:0006626	3	biological_process	protein targeting to mitochondrion
GO:0045551	3	molecular_function	cinnamyl-alcohol dehydrogenase activity
GO:0080032	3	molecular_function	methyl jasmonate esterase activity
GO:2000014	3	biological_process	regulation of endosperm development
GO:0009584	4	biological_process	detection of visible light
GO:0017006	4	biological_process	protein-tetrapyrrole linkage
GO:0005783	20	cellular_component	endoplasmic reticulum
GO:0005388	7	molecular_function	calcium-transporting ATPase activity
GO:0007037	2	biological_process	transmembrane phosphate ion transport from cytosol to vacuole
GO:0009609	2	biological_process	response to symbiotic bacterium
GO:0033962	2	biological_process	cytoplasmic mRNA processing body assembly
GO:0047681	2	molecular_function	aryl-alcohol dehydrogenase (NADP+) activity
GO:0071497	2	biological_process	cellular response to freezing
GO:1990726	2	cellular_component	Lsm1-7-Pat1 complex
GO:0007623	9	biological_process	circadian rhythm
GO:0005992	8	biological_process	trehalose biosynthetic process
GO:0009773	4	biological_process	photosynthetic electron transport in photosystem I
GO:0019781	4	molecular_function	NEDD8 activating enzyme activity
GO:0043531	34	molecular_function	ADP binding
GO:0003887	8	molecular_function	DNA-directed DNA polymerase activity
GO:0009538	5	cellular_component	photosystem I reaction center
GO:0010333	7	molecular_function	terpene synthase activity
GO:0007264	2	biological_process	small GTPase mediated signal transduction
GO:0016760	10	molecular_function	cellulose synthase (UDP-forming) activity
GO:0005452	4	molecular_function	inorganic anion exchanger activity
GO:0008200	4	molecular_function	ion channel inhibitor activity
GO:0032784	4	biological_process	regulation of DNA-templated transcription, elongation
GO:0008234	15	molecular_function	cysteine-type peptidase activity
GO:0006002	6	biological_process	fructose 6-phosphate metabolic process
GO:0010114	6	biological_process	response to red light
GO:0008271	7	molecular_function	secondary active sulfate transmembrane transporter activity
GO:0071011	5	cellular_component	precatalytic spliceosome
GO:0004781	3	molecular_function	sulfate adenylyltransferase (ATP) activity
GO:0005688	3	cellular_component	U6 snRNP
GO:0010598	3	cellular_component	NAD(P)H dehydrogenase complex (plastoquinone)
GO:0046373	3	biological_process	L-arabinose metabolic process
GO:0046556	3	molecular_function	alpha-L-arabinofuranosidase activity
GO:0008066	2	molecular_function	glutamate receptor activity
GO:0098572	2	cellular_component	stromal side of plastid thylakoid membrane
GO:0004553	43	molecular_function	hydrolase activity, hydrolyzing O-glycosyl compounds
GO:0007165	46	biological_process	signal transduction
GO:0071013	5	cellular_component	catalytic step 2 spliceosome
GO:0009058	24	biological_process	biosynthetic process
GO:0003700	133	molecular_function	DNA-binding transcription factor activity
GO:0005216	7	molecular_function	ion channel activity
GO:0016844	7	molecular_function	strictosidine synthase activity
GO:0009415	4	biological_process	response to water
GO:0034599	4	biological_process	cellular response to oxidative stress
GO:0055072	4	biological_process	iron ion homeostasis
GO:0000814	3	cellular_component	ESCRT II complex
GO:0051131	3	biological_process	chaperone-mediated protein complex assembly
GO:0003872	6	molecular_function	6-phosphofructokinase activity
GO:0016491	69	molecular_function	oxidoreductase activity
GO:0015977	5	biological_process	carbon fixation
GO:0016984	4	molecular_function	ribulose-bisphosphate carboxylase activity
GO:0019722	4	biological_process	calcium-mediated signaling
GO:0043023	4	molecular_function	ribosomal large subunit binding
GO:0080167	12	biological_process	response to karrikin
GO:0008270	110	molecular_function	zinc ion binding
GO:0004335	2	molecular_function	galactokinase activity
GO:0009540	2	molecular_function	zeaxanthin epoxidase [overall] activity
GO:0010555	2	biological_process	response to mannitol
GO:0016174	2	molecular_function	NAD(P)H oxidase activity
GO:0042138	2	biological_process	meiotic DNA double-strand break formation
GO:0042868	2	biological_process	antisense RNA metabolic process
GO:0048312	2	biological_process	intracellular distribution of mitochondria
GO:0052640	2	molecular_function	salicylic acid glucosyltransferase (glucoside-forming) activity
GO:0055089	2	biological_process	fatty acid homeostasis
GO:0071275	2	biological_process	cellular response to aluminum ion
GO:0071985	2	biological_process	multivesicular body sorting pathway
GO:0006888	1	biological_process	ER to Golgi vesicle-mediated transport
GO:0031640	1	biological_process	killing of cells of other organism
GO:0006351	199	biological_process	transcription, DNA-templated
GO:0005096	1	molecular_function	GTPase activator activity
GO:0003779	5	molecular_function	actin binding
GO:0003918	4	molecular_function	DNA topoisomerase type II (ATP-hydrolyzing) activity
GO:0006952	35	biological_process	defense response
GO:0008565	2	molecular_function	protein transporter activity
GO:0006457	10	biological_process	protein folding
GO:0003824	49	molecular_function	catalytic activity
GO:0009263	3	biological_process	deoxyribonucleotide biosynthetic process
GO:0044205	3	biological_process	_de novo' UMP biosynthetic process
GO:0010008	6	cellular_component	endosome membrane
GO:0004040	4	molecular_function	amidase activity
GO:0000412	2	biological_process	histone peptidyl-prolyl isomerization
GO:0000741	2	biological_process	karyogamy
