# Supplementary material for: Characteristics of duplicated gene expression and DNA methylation regulation in different tissues of allopolyploid Brassica napus
Source: BMC Plant Biol. 2024 Jun 8;24:518. doi: 10.1186/s12870-024-05245-8 (PMC11162574; doi:10.1186/s12870-024-05245-8)
Supplement: Supplementary file 2 — Supplementary Material 2 [file 12870_2024_5245_MOESM2_ESM.xlsx]

## Sheet: Sheet1
Table S2. The most enriched GO term of differentially expressed genes with differential methylation in leaves
Term	Observed	Class	Name
GO:0005524	382	molecular_function	ATP binding
GO:0009055	10	molecular_function	electron transfer activity
GO:0016787	57	molecular_function	hydrolase activity
GO:0015977	7	biological_process	carbon fixation
GO:0019253	5	biological_process	reductive pentose-phosphate cycle
GO:0003993	14	molecular_function	acid phosphatase activity
GO:0009082	7	biological_process	branched-chain amino acid biosynthetic process
GO:0055129	5	biological_process	L-proline biosynthetic process
GO:0052747	3	molecular_function	sinapyl alcohol dehydrogenase activity
GO:0016984	5	molecular_function	ribulose-bisphosphate carboxylase activity
GO:0006166	4	biological_process	purine ribonucleoside salvage
GO:0009263	4	biological_process	deoxyribonucleotide biosynthetic process
GO:0016760	10	molecular_function	cellulose synthase (UDP-forming) activity
GO:0006260	16	biological_process	DNA replication
GO:0000796	3	cellular_component	condensin complex
GO:0000786	2	cellular_component	nucleosome
GO:0008152	58	biological_process	metabolic process
GO:0000387	7	biological_process	spliceosomal snRNP assembly
GO:0043531	32	molecular_function	ADP binding
GO:0046686	25	biological_process	response to cadmium ion
GO:0004356	5	molecular_function	glutamate-ammonia ligase activity
GO:0006542	5	biological_process	glutamine biosynthetic process
GO:0008184	3	molecular_function	glycogen phosphorylase activity
GO:0045551	3	molecular_function	cinnamyl-alcohol dehydrogenase activity
GO:0102250	3	molecular_function	linear malto-oligosaccharide phosphorylase activity
GO:0102499	3	molecular_function	SHG alpha-glucan phosphorylase activity
GO:0001678	5	biological_process	cellular glucose homeostasis
GO:0004396	5	molecular_function	hexokinase activity
GO:0005536	5	molecular_function	glucose binding
GO:0042147	6	biological_process	retrograde transport, endosome to Golgi
GO:0019477	2	biological_process	L-lysine catabolic process
GO:0035514	2	molecular_function	DNA demethylase activity
GO:0047130	2	molecular_function	saccharopine dehydrogenase (NADP+, L-lysine-forming) activity
GO:0047681	2	molecular_function	aryl-alcohol dehydrogenase (NADP+) activity
GO:0052638	2	molecular_function	indole-3-butyrate beta-glucosyltransferase activity
GO:0070301	2	biological_process	cellular response to hydrogen peroxide
GO:1990206	2	molecular_function	jasmonyl-Ile conjugate hydrolase activity
GO:0008271	7	molecular_function	secondary active sulfate transmembrane transporter activity
GO:0010119	5	biological_process	regulation of stomatal movement
GO:0004497	45	molecular_function	monooxygenase activity
GO:0080167	12	biological_process	response to karrikin
GO:0009733	9	biological_process	response to auxin
GO:0016758	25	molecular_function	transferase activity, transferring hexosyl groups
GO:0071013	5	cellular_component	catalytic step 2 spliceosome
GO:0006952	33	biological_process	defense response
GO:0080024	3	biological_process	indolebutyric acid metabolic process
GO:0007165	42	biological_process	signal transduction
GO:0009809	5	biological_process	lignin biosynthetic process
GO:0008066	2	molecular_function	glutamate receptor activity
GO:0071555	40	biological_process	cell wall organization
GO:0004349	3	molecular_function	glutamate 5-kinase activity
GO:0004350	3	molecular_function	glutamate-5-semialdehyde dehydrogenase activity
GO:0019722	4	biological_process	calcium-mediated signaling
GO:0000287	28	molecular_function	magnesium ion binding
GO:0030244	11	biological_process	cellulose biosynthetic process
GO:0003887	7	molecular_function	DNA-directed DNA polymerase activity
GO:0046854	5	biological_process	phosphatidylinositol phosphorylation
GO:0004861	4	molecular_function	cyclin-dependent protein serine/threonine kinase inhibitor activity
GO:0005975	69	biological_process	carbohydrate metabolic process
GO:0000811	2	cellular_component	GINS complex
GO:0004335	2	molecular_function	galactokinase activity
GO:0006935	2	biological_process	chemotaxis
GO:0010600	2	biological_process	regulation of auxin biosynthetic process
GO:0031897	2	cellular_component	Tic complex
GO:0052640	2	molecular_function	salicylic acid glucosyltransferase (glucoside-forming) activity
GO:0071475	2	biological_process	cellular hyperosmotic salinity response
GO:0042026	6	biological_process	protein refolding
GO:0008515	5	molecular_function	sucrose transmembrane transporter activity
GO:0010112	4	biological_process	regulation of systemic acquired resistance
GO:0016620	4	molecular_function	oxidoreductase activity, acting on the aldehyde or oxo group of donors, NAD or NADP as acceptor
GO:0009638	3	biological_process	phototropism
GO:0015018	3	molecular_function	galactosylgalactosylxylosylprotein 3-beta-glucuronosyltransferase activity
GO:0052689	3	molecular_function	carboxylic ester hydrolase activity
GO:0010333	6	molecular_function	terpene synthase activity
GO:0006633	18	biological_process	fatty acid biosynthetic process
GO:0009116	7	biological_process	nucleoside metabolic process
GO:0045261	5	cellular_component	proton-transporting ATP synthase complex, catalytic core F(1)
GO:0080008	5	cellular_component	Cul4-RING E3 ubiquitin ligase complex
GO:0050661	16	molecular_function	NADP binding
GO:0000910	4	biological_process	cytokinesis
GO:0007050	4	biological_process	cell cycle arrest
GO:0005829	93	cellular_component	cytosol
GO:0006006	6	biological_process	glucose metabolic process
GO:0019953	5	biological_process	sexual reproduction
GO:0009534	1	cellular_component	chloroplast thylakoid
GO:0008883	3	molecular_function	glutamyl-tRNA reductase activity
GO:0008964	3	molecular_function	phosphoenolpyruvate carboxylase activity
GO:0009694	3	biological_process	jasmonic acid metabolic process
GO:0004034	2	molecular_function	aldose 1-epimerase activity
GO:0004421	2	molecular_function	hydroxymethylglutaryl-CoA synthase activity
GO:0015919	2	biological_process	peroxisomal membrane transport
GO:0019288	2	biological_process	isopentenyl diphosphate biosynthetic process, methylerythritol 4-phosphate pathway
GO:0019318	2	biological_process	hexose metabolic process
GO:0030187	2	biological_process	melatonin biosynthetic process
GO:0035299	2	molecular_function	inositol pentakisphosphate 2-kinase activity
GO:0009535	15	cellular_component	chloroplast thylakoid membrane
GO:0008131	3	molecular_function	primary amine oxidase activity
GO:0009308	3	biological_process	amine metabolic process
GO:0003735	50	molecular_function	structural constituent of ribosome
GO:0006486	6	biological_process	protein glycosylation
GO:0046982	6	molecular_function	protein heterodimerization activity
GO:0016491	60	molecular_function	oxidoreductase activity
GO:0019760	4	biological_process	glucosinolate metabolic process
GO:0071011	4	cellular_component	precatalytic spliceosome
GO:0004018	2	molecular_function	N6-(1,2-dicarboxyethyl)AMP AMP-lyase (fumarate-forming) activity
GO:0009045	2	molecular_function	xylose isomerase activity
GO:0045732	2	biological_process	positive regulation of protein catabolic process
