# Supplementary material for: Characteristics of duplicated gene expression and DNA methylation regulation in different tissues of allopolyploid Brassica napus
Source: BMC Plant Biol. 2024 Jun 8;24:518. doi: 10.1186/s12870-024-05245-8 (PMC11162574; doi:10.1186/s12870-024-05245-8)
Supplement: Supplementary file 3 — Supplementary Material 3 [file 12870_2024_5245_MOESM3_ESM.xlsx]

## Sheet: Sheet1
Table S3. The most enriched GO term of differentially expressed genes with differential methylation in flowers
Term	Observed	Class	Name
GO:0004497	57	molecular_function	monooxygenase activity
GO:0016705	58	molecular_function	oxidoreductase activity, acting on paired donors, with incorporation or reduction of molecular oxygen
GO:0005506	68	molecular_function	iron ion binding
GO:0006412	36	biological_process	translation
GO:0008483	11	molecular_function	transaminase activity
GO:0003735	40	molecular_function	structural constituent of ribosome
GO:0018298	14	biological_process	protein-chromophore linkage
GO:0019253	5	biological_process	reductive pentose-phosphate cycle
GO:0009765	10	biological_process	photosynthesis, light harvesting
GO:0020037	74	molecular_function	heme binding
GO:0000814	4	cellular_component	ESCRT II complex
GO:0006527	4	biological_process	arginine catabolic process
GO:0008792	4	molecular_function	arginine decarboxylase activity
GO:0055129	5	biological_process	L-proline biosynthetic process
GO:0009611	15	biological_process	response to wounding
GO:0005975	74	biological_process	carbohydrate metabolic process
GO:0009625	4	biological_process	response to insect
GO:0009523	12	cellular_component	photosystem II
GO:0003676	37	molecular_function	nucleic acid binding
GO:0015824	3	biological_process	proline transport
GO:0015919	3	biological_process	peroxisomal membrane transport
GO:0016168	12	molecular_function	chlorophyll binding
GO:0016491	66	molecular_function	oxidoreductase activity
GO:0005840	32	cellular_component	ribosome
GO:0042542	8	biological_process	response to hydrogen peroxide
GO:0045116	5	biological_process	protein neddylation
GO:0046323	6	biological_process	glucose import
GO:0072593	3	biological_process	reactive oxygen species metabolic process
GO:0004743	8	molecular_function	pyruvate kinase activity
GO:0030955	8	molecular_function	potassium ion binding
GO:0009416	9	biological_process	response to light stimulus
GO:0009508	5	cellular_component	plastid chromosome
GO:0019829	7	molecular_function	cation-transporting ATPase activity
GO:0004356	5	molecular_function	glutamate-ammonia ligase activity
GO:0006542	5	biological_process	glutamine biosynthetic process
GO:0010150	9	biological_process	leaf senescence
GO:0004866	8	molecular_function	endopeptidase inhibitor activity
GO:0000166	12	molecular_function	nucleotide binding
GO:0015193	3	molecular_function	L-proline transmembrane transporter activity
GO:0032876	3	biological_process	negative regulation of DNA endoreduplication
GO:0009773	4	biological_process	photosynthetic electron transport in photosystem I
GO:0019781	4	molecular_function	NEDD8 activating enzyme activity
GO:0004856	2	molecular_function	xylulokinase activity
GO:0005997	2	biological_process	xylulose metabolic process
GO:0080112	2	biological_process	seed growth
GO:1905200	2	biological_process	gibberellic acid transmembrane transport
GO:1905201	2	molecular_function	gibberellin transmembrane transporter activity
GO:0008152	56	biological_process	metabolic process
GO:0004512	3	molecular_function	inositol-3-phosphate synthase activity
GO:0004735	3	molecular_function	pyrroline-5-carboxylate reductase activity
GO:0005528	3	molecular_function	FK506 binding
GO:0006422	3	biological_process	aspartyl-tRNA aminoacylation
GO:0080158	3	biological_process	obsolete chloroplast ribulose bisphosphate carboxylase complex biogenesis
GO:0009881	4	molecular_function	photoreceptor activity
GO:0009941	34	cellular_component	chloroplast envelope
GO:0016760	9	molecular_function	cellulose synthase (UDP-forming) activity
GO:0009862	3	biological_process	systemic acquired resistance, salicylic acid mediated signaling pathway
GO:0009522	12	cellular_component	photosystem I
GO:0005351	7	molecular_function	carbohydrate
GO:0005355	5	molecular_function	glucose transmembrane transporter activity
GO:0015935	1	cellular_component	small ribosomal subunit
GO:0003855	2	molecular_function	3-dehydroquinate dehydratase activity
GO:0004764	2	molecular_function	shikimate 3-dehydrogenase (NADP+) activity
GO:0008066	2	molecular_function	glutamate receptor activity
GO:0019632	2	biological_process	shikimate metabolic process
GO:0030093	2	cellular_component	chloroplast photosystem I
GO:0034484	2	biological_process	raffinose catabolic process
GO:0051119	2	molecular_function	sugar transmembrane transporter activity
GO:0098572	2	cellular_component	stromal side of plastid thylakoid membrane
GO:0043328	4	biological_process	protein transport to vacuole involved in ubiquitin-dependent protein catabolic process via the multivesicular body sorting pathway
GO:0007623	8	biological_process	circadian rhythm
GO:0015977	5	biological_process	carbon fixation
GO:0004815	3	molecular_function	aspartate-tRNA ligase activity
GO:0010277	3	molecular_function	chlorophyllide a oxygenase [overall] activity
GO:0031177	3	molecular_function	phosphopantetheine binding
GO:0055046	3	biological_process	microgametogenesis
GO:0016984	4	molecular_function	ribulose-bisphosphate carboxylase activity
GO:0008295	5	biological_process	spermidine biosynthetic process
GO:0005544	6	molecular_function	calcium-dependent phospholipid binding
GO:0000287	28	molecular_function	magnesium ion binding
GO:0003887	7	molecular_function	DNA-directed DNA polymerase activity
GO:0001671	3	molecular_function	ATPase activator activity
GO:0004030	3	molecular_function	aldehyde dehydrogenase [NAD(P)+] activity
GO:0006081	3	biological_process	cellular aldehyde metabolic process
GO:0016126	4	biological_process	sterol biosynthetic process
GO:0009579	10	cellular_component	thylakoid
GO:0007276	2	biological_process	gamete generation
GO:0010600	2	biological_process	regulation of auxin biosynthetic process
GO:0015039	2	molecular_function	NADPH-adrenodoxin reductase activity
GO:0016731	2	molecular_function	oxidoreductase activity, acting on iron-sulfur proteins as donors, NAD or NADP as acceptor
GO:0071816	2	biological_process	tail-anchored membrane protein insertion into ER membrane
GO:0071985	2	biological_process	multivesicular body sorting pathway
GO:2000037	2	biological_process	regulation of stomatal complex patterning
GO:0009644	7	biological_process	response to high light intensity
GO:0016192	9	biological_process	vesicle-mediated transport
GO:0010112	4	biological_process	regulation of systemic acquired resistance
GO:0003723	66	molecular_function	RNA binding
GO:0000786	3	cellular_component	nucleosome
GO:0005094	3	molecular_function	Rho GDP-dissociation inhibitor activity
GO:0006166	3	biological_process	purine ribonucleoside salvage
GO:0015293	3	molecular_function	symporter activity
GO:0052543	3	biological_process	callose deposition in cell wall
GO:0052689	3	molecular_function	carboxylic ester hydrolase activity
GO:0009116	7	biological_process	nucleoside metabolic process
GO:0008171	10	molecular_function	O-methyltransferase activity
GO:0009570	42	cellular_component	chloroplast stroma
GO:0009535	36	cellular_component	chloroplast thylakoid membrane
GO:0008271	6	molecular_function	secondary active sulfate transmembrane transporter activity
GO:0009451	9	biological_process	RNA modification
GO:0008283	7	biological_process	cell proliferation
GO:0022857	18	molecular_function	transmembrane transporter activity
GO:0006021	3	biological_process	inositol biosynthetic process
GO:0008883	3	molecular_function	glutamyl-tRNA reductase activity
GO:0009694	3	biological_process	jasmonic acid metabolic process
GO:0009695	3	biological_process	jasmonic acid biosynthetic process
GO:0042549	3	biological_process	photosystem II stabilization
GO:0008643	9	biological_process	carbohydrate transport
GO:0000412	2	biological_process	histone peptidyl-prolyl isomerization
GO:0004385	2	molecular_function	guanylate kinase activity
GO:0030187	2	biological_process	melatonin biosynthetic process
GO:0030308	2	biological_process	negative regulation of cell growth
GO:0031145	2	biological_process	anaphase-promoting complex-dependent catabolic process
GO:0032875	2	biological_process	regulation of DNA endoreduplication
GO:0070125	2	biological_process	mitochondrial translational elongation
GO:0080030	2	molecular_function	methyl indole-3-acetate esterase activity
GO:0080031	2	molecular_function	methyl salicylate esterase activity
GO:0080123	2	molecular_function	jasmonate-amino synthetase activity
GO:0010114	5	biological_process	response to red light
GO:0005654	7	cellular_component	nucleoplasm
GO:0009654	7	cellular_component	photosystem II oxygen evolving complex
GO:0009538	4	cellular_component	photosystem I reaction center
GO:0035428	4	biological_process	hexose transmembrane transport
GO:0005749	3	cellular_component	mitochondrial respiratory chain complex II, succinate dehydrogenase complex (ubiquinone)
GO:0006488	3	biological_process	dolichol-linked oligosaccharide biosynthetic process
GO:0006520	11	biological_process	cellular amino acid metabolic process
GO:0046856	6	biological_process	phosphatidylinositol dephosphorylation
GO:0004144	5	molecular_function	diacylglycerol O-acyltransferase activity
GO:0010286	4	biological_process	heat acclimation
