# Supplementary material for: Characteristics of duplicated gene expression and DNA methylation regulation in different tissues of allopolyploid Brassica napus
Source: BMC Plant Biol. 2024 Jun 8;24:518. doi: 10.1186/s12870-024-05245-8 (PMC11162574; doi:10.1186/s12870-024-05245-8)
Supplement: Supplementary file 4 — Supplementary Material 4 [file 12870_2024_5245_MOESM4_ESM.xlsx]

## Sheet: Sheet1
Table S4. The most enriched GO term of differentially expressed genes with differential methylation in siliques
Term	Observed	Class	Name
GO:0006412	32	biological_process	translation
GO:0003735	34	molecular_function	structural constituent of ribosome
GO:0006952	42	biological_process	defense response
GO:0005783	13	cellular_component	endoplasmic reticulum
GO:0005840	31	cellular_component	ribosome
GO:0080048	5	molecular_function	GDP-D-glucose phosphorylase activity
GO:0080019	7	molecular_function	fatty-acyl-CoA reductase (alcohol-forming) activity
GO:0102965	7	molecular_function	alcohol-forming fatty acyl-CoA reductase activity
GO:0008171	14	molecular_function	O-methyltransferase activity
GO:0005506	69	molecular_function	iron ion binding
GO:0048046	42	cellular_component	apoplast
GO:0008234	17	molecular_function	cysteine-type peptidase activity
GO:0005507	27	molecular_function	copper ion binding
GO:0045490	29	biological_process	pectin catabolic process
GO:0008152	63	biological_process	metabolic process
GO:0016491	71	molecular_function	oxidoreductase activity
GO:0019419	4	biological_process	sulfate reduction
GO:0047334	4	molecular_function	diphosphate-fructose-6-phosphate 1-phosphotransferase activity
GO:2000022	4	biological_process	regulation of jasmonic acid mediated signaling pathway
GO:0030570	12	molecular_function	pectate lyase activity
GO:0004497	49	molecular_function	monooxygenase activity
GO:0009627	5	biological_process	systemic acquired resistance
GO:0016705	55	molecular_function	oxidoreductase activity, acting on paired donors, with incorporation or reduction of molecular oxygen
GO:0080030	3	molecular_function	methyl indole-3-acetate esterase activity
GO:0080031	3	molecular_function	methyl salicylate esterase activity
GO:0009625	4	biological_process	response to insect
GO:0003743	4	molecular_function	translation initiation factor activity
GO:0005216	8	molecular_function	ion channel activity
GO:0003872	7	molecular_function	6-phosphofructokinase activity
GO:0004707	10	molecular_function	MAP kinase activity
GO:0009360	4	cellular_component	DNA polymerase III complex
GO:0005459	3	molecular_function	UDP-galactose transmembrane transporter activity
GO:0009696	3	biological_process	salicylic acid metabolic process
GO:0080032	3	molecular_function	methyl jasmonate esterase activity
GO:0016758	27	molecular_function	transferase activity, transferring hexosyl groups
GO:0010290	2	molecular_function	chlorophyll catabolite transmembrane transporter activity
GO:0015140	2	molecular_function	malate transmembrane transporter activity
GO:0015431	2	molecular_function	glutathione S-conjugate-exporting ATPase activity
GO:0046964	2	molecular_function	3_-phosphoadenosine 5'-phosphosulfate transmembrane transporter activity
GO:0071423	2	biological_process	malate transmembrane transport
GO:0072334	2	biological_process	UDP-galactose transmembrane transport
GO:0080112	2	biological_process	seed growth
GO:1905200	2	biological_process	gibberellic acid transmembrane transport
GO:1905201	2	molecular_function	gibberellin transmembrane transporter activity
GO:0005854	4	cellular_component	nascent polypeptide-associated complex
GO:0009607	12	biological_process	response to biotic stimulus
GO:0004512	3	molecular_function	inositol-3-phosphate synthase activity
GO:0005457	3	molecular_function	GDP-fucose transmembrane transporter activity
GO:0006422	3	biological_process	aspartyl-tRNA aminoacylation
GO:0010338	3	biological_process	leaf formation
GO:0060968	3	biological_process	regulation of gene silencing
GO:0020037	74	molecular_function	heme binding
GO:0006002	6	biological_process	fructose 6-phosphate metabolic process
GO:0005534	4	molecular_function	galactose binding
GO:0052793	4	molecular_function	pectin acetylesterase activity
GO:0045330	20	molecular_function	aspartyl esterase activity
GO:0042545	20	biological_process	cell wall modification
GO:0030599	20	molecular_function	pectinesterase activity
GO:0009833	3	biological_process	plant-type primary cell wall biogenesis
GO:0010197	4	biological_process	polar nucleus fusion
GO:0005739	36	cellular_component	mitochondrion
GO:0003878	2	molecular_function	ATP citrate synthase activity
GO:0008066	2	molecular_function	glutamate receptor activity
GO:0009346	2	cellular_component	citrate lyase complex
GO:0016759	2	molecular_function	cellulose synthase activity
GO:0047622	2	molecular_function	adenosine nucleosidase activity
GO:0047724	2	molecular_function	inosine nucleosidase activity
GO:0008553	6	molecular_function	proton-exporting ATPase activity, phosphorylative mechanism
GO:0000814	3	cellular_component	ESCRT II complex
GO:0004815	3	molecular_function	aspartate-tRNA ligase activity
GO:0031177	3	molecular_function	phosphopantetheine binding
GO:0003993	12	molecular_function	acid phosphatase activity
GO:0004030	3	molecular_function	aldehyde dehydrogenase [NAD(P)+] activity
GO:0006081	3	biological_process	cellular aldehyde metabolic process
GO:0003987	2	molecular_function	acetate-CoA ligase activity
GO:0007276	2	biological_process	gamete generation
GO:0010600	2	biological_process	regulation of auxin biosynthetic process
GO:0016310	2	biological_process	phosphorylation
GO:0019137	2	molecular_function	thioglucosidase activity
GO:0042868	2	biological_process	antisense RNA metabolic process
GO:0048312	2	biological_process	intracellular distribution of mitochondria
GO:0071985	2	biological_process	multivesicular body sorting pathway
GO:0016787	52	molecular_function	hydrolase activity
GO:0045116	4	biological_process	protein neddylation
GO:0003887	7	molecular_function	DNA-directed DNA polymerase activity
GO:0005853	4	cellular_component	eukaryotic translation elongation factor 1 complex
GO:0006790	4	biological_process	sulfur compound metabolic process
GO:0009561	4	biological_process	megagametogenesis
GO:0009817	4	biological_process	defense response to fungus, incompatible interaction
GO:0010112	4	biological_process	regulation of systemic acquired resistance
GO:0015934	1	cellular_component	large ribosomal subunit
GO:0051537	12	molecular_function	2 iron, 2 sulfur cluster binding
GO:0009536	4	cellular_component	plastid
GO:0000412	2	biological_process	histone peptidyl-prolyl isomerization
GO:0030187	2	biological_process	melatonin biosynthetic process
GO:0035067	2	biological_process	negative regulation of histone acetylation
GO:0045995	2	biological_process	regulation of embryonic development
GO:0003871	3	molecular_function	5-methyltetrahydropteroyltriglutamate-homocysteine S-methyltransferase activity
GO:0003950	3	molecular_function	NAD+ ADP-ribosyltransferase activity
GO:0006021	3	biological_process	inositol biosynthetic process
GO:0008430	3	molecular_function	selenium binding
